# Supplementary material for: A new genus of Bambusicolaceae (Pleosporales) on Corylus avellana (Fagales) from Italy
Source: Biodivers Data J. 2020 Aug 19;8:e55957. doi: 10.3897/BDJ.8.e55957 (PMC7452914; doi:10.3897/BDJ.8.e55957)
Supplement: XML Treatment for Corylicola [file BDJ.8.e55957-treatment1.xml]

<!DOCTYPE tp:taxon-treatment
  PUBLIC "-//TaxonX//DTD Taxonomic Treatment Publishing DTD v0 20100105//EN" "tax-treatment-NSO.dtd">
<tp:taxon-treatment xmlns:tp="http://www.plazi.org/taxpub"><tp:treatment-meta><mixed-citation publication-type="journal"><person-group><name><surname>Wijesinghe</surname><given-names>Subodini Nuwanthika</given-names></name><name><surname>Wang</surname><given-names>Yong</given-names></name><name><surname>Camporesi</surname><given-names>Erio</given-names></name><name><surname>Wanasinghe</surname><given-names>Dhanushka Nadeeshan</given-names></name><name><surname>Boonmee</surname><given-names>Saranyaphat</given-names></name><name><surname>Hyde</surname><given-names>Kevin David</given-names></name></person-group><article-title>A new genus of <tp:taxon-name><tp:taxon-name-part taxon-name-part-type="family">Bambusicolaceae</tp:taxon-name-part></tp:taxon-name> (<tp:taxon-name><tp:taxon-name-part taxon-name-part-type="order">Pleosporales</tp:taxon-name-part></tp:taxon-name>) on <italic><tp:taxon-name><tp:taxon-name-part taxon-name-part-type="genus" reg="Corylus">Corylus</tp:taxon-name-part> <tp:taxon-name-part taxon-name-part-type="species" reg="avellana">avellana</tp:taxon-name-part></tp:taxon-name></italic> (<tp:taxon-name><tp:taxon-name-part taxon-name-part-type="order">Fagales</tp:taxon-name-part></tp:taxon-name>) from Italy</article-title><source>Biodivers Data J</source><day>19</day><month>8</month><year>2020</year><volume>8</volume><pub-id pub-id-type="doi">10.3897/BDJ.8.e55957</pub-id></mixed-citation></tp:treatment-meta><tp:nomenclature><tp:taxon-name>
            <object-id xmlns:xlink="http://www.w3.org/1999/xlink" content-type="arpha" xlink:type="simple">F322F317-9889-51C2-860A-70BE460274A6</object-id>
            <tp:taxon-name-part taxon-name-part-type="genus">Corylicola</tp:taxon-name-part>
            <object-id xmlns:xlink="http://www.w3.org/1999/xlink" xlink:type="simple" object-id-type="IndexFungorum">557767</object-id>
          </tp:taxon-name><tp:taxon-authority>Wijesinghe, E. Camporesi, Yong Wang bis &amp; K.D. Hyde, 2020</tp:taxon-authority><tp:taxon-status xmlns:xlink="http://www.w3.org/1999/xlink" xlink:type="simple">gen. nov.</tp:taxon-status><tp:nomenclature-citation-list><tp:nomenclature-citation><tp:taxon-name>
                <tp:taxon-name-part taxon-name-part-type="genus">Corylicola</tp:taxon-name-part>
              </tp:taxon-name><tp:type-species><tp:taxon-name><tp:taxon-name-part taxon-name-part-type="genus">Corylicola</tp:taxon-name-part> <tp:taxon-name-part taxon-name-part-type="species">italica</tp:taxon-name-part></tp:taxon-name></tp:type-species><comment> Wijesinghe, Camporesi, Yong Wang bis &amp; K.D. Hyde, 2020 Status: new species described in this paper.</comment></tp:nomenclature-citation></tp:nomenclature-citation-list></tp:nomenclature><tp:treatment-sec sec-type="Description"><title>Description</title><p><italic>Saprobic</italic> on dead branches of <italic><tp:taxon-name><tp:taxon-name-part taxon-name-part-type="genus" reg="Corylus">Corylus</tp:taxon-name-part> <tp:taxon-name-part taxon-name-part-type="species" reg="avellana">avellana</tp:taxon-name-part></tp:taxon-name></italic> L. <bold>Sexual morph</bold> <italic>Ascomata</italic> solitary, scattered, immersed to erumpent, globose to subglobose, coriaceous, uni-loculate with an ostiole. <italic>Ostiole</italic> central, papillate, lined with hyaline periphyses. <italic>Peridium</italic> fused with host tissues, unequally thick, outermost layer comprising blackish to dark brown cells of <italic>textura angularis</italic>, inner layer comprising hyaline cells of <italic>textura prismatica</italic>. <italic>Hamathecium</italic> comprising numerous, dense, filamentous, cellular pseudoparaphyses with distinct septa. <italic>Asci</italic> 8-spored, bitunicate, fissitunicate, cylindrical, pedicellate, with an ocular chamber. <italic>Ascospores</italic> uniseriate, fusiform to ellipsoidal, yellowish to pale brown, single-septate, echinulate, accumulating as yellowish-brown masses at the apices of ascomatal neck. <bold>Asexual morph</bold>: Coelomycetous. <italic>Conidiomata</italic> pycnidial, solitary to gregarious, scattered, semi-immersed to superficial, globose to subglobose, uni-loculate to multi-loculate, ostiolate. <italic><tp:taxon-name><tp:taxon-name-part taxon-name-part-type="genus" reg="Ostiolate">Ostiolate</tp:taxon-name-part></tp:taxon-name></italic> central and circular. <italic>Conidiomata wall</italic> composed of several layers of pale to dark brown, pseudoparenchymatous cells. <italic>Conidiophores</italic> reduced to conidiogenous cells. <italic>Conidiogenous cells</italic> holoblastic, phialidic, ampulliform, yellowish to pale brown, aseptate, smooth-walled. <italic>Conidia</italic> solitary, globose or oblong to ellipsoid, rounded or obtuse ends, yellowish to pale brown, aseptate, rarely guttulate, smooth-walled.</p></tp:treatment-sec><tp:treatment-sec sec-type="Diagnosis"><title>Diagnosis</title><sec sec-type="Facesoffungi Number"><title>Facesoffungi Number</title><p>FoF 08684</p></sec></tp:treatment-sec><tp:treatment-sec sec-type="Etymology"><title>Etymology</title><p>Referring to the host genus, <italic><tp:taxon-name><tp:taxon-name-part taxon-name-part-type="genus" reg="Corylus">Corylus</tp:taxon-name-part></tp:taxon-name></italic></p></tp:treatment-sec><tp:treatment-sec sec-type="Notes"><title>Notes</title><p><italic><tp:taxon-name><tp:taxon-name-part taxon-name-part-type="genus" reg="Corylicola">Corylicola</tp:taxon-name-part></tp:taxon-name></italic> gen. nov. is a monotypic genus associated with <italic><tp:taxon-name><tp:taxon-name-part taxon-name-part-type="genus" reg="Corylus">Corylus</tp:taxon-name-part> <tp:taxon-name-part taxon-name-part-type="species" reg="avellana">avellana</tp:taxon-name-part></tp:taxon-name></italic> L., which is commercially important for hazelnut production (<xref ref-type="bibr" rid="B5949630">Nitride et al. 2017</xref>). The new genus is characterised by didymosporous, brown and echinulate ascospores, which are morphologically similar to <italic><tp:taxon-name><tp:taxon-name-part taxon-name-part-type="genus" reg="Palmiascoma">Palmiascoma</tp:taxon-name-part></tp:taxon-name></italic> (<tp:taxon-name><tp:taxon-name-part taxon-name-part-type="family">Bambusicolaceae</tp:taxon-name-part></tp:taxon-name>), <italic><tp:taxon-name><tp:taxon-name-part taxon-name-part-type="genus" reg="Didymosphaeria">Didymosphaeria</tp:taxon-name-part></tp:taxon-name></italic>, <italic><tp:taxon-name><tp:taxon-name-part taxon-name-part-type="genus" reg="Munkovalsaria">Munkovalsaria</tp:taxon-name-part></tp:taxon-name></italic> and <italic><tp:taxon-name><tp:taxon-name-part taxon-name-part-type="genus" reg="Verruculina">Verruculina</tp:taxon-name-part></tp:taxon-name></italic> (<tp:taxon-name><tp:taxon-name-part taxon-name-part-type="family">Didymosphaeriaceae</tp:taxon-name-part></tp:taxon-name>) (<xref ref-type="bibr" rid="B5908488">Zhang et al. 2012</xref>, <xref ref-type="bibr" rid="B5901615">Liu et al. 2015</xref>). Phylogenetically, however, <italic><tp:taxon-name><tp:taxon-name-part taxon-name-part-type="genus" reg="Corylicola">Corylicola</tp:taxon-name-part></tp:taxon-name></italic> forms a distinct lineage within <tp:taxon-name><tp:taxon-name-part taxon-name-part-type="family">Bambusicolaceae</tp:taxon-name-part></tp:taxon-name> (Fig. <xref ref-type="fig" rid="F5900476">1</xref> B). <italic><tp:taxon-name><tp:taxon-name-part taxon-name-part-type="genus" reg="Corylicola">Corylicola</tp:taxon-name-part></tp:taxon-name></italic> differs morphologically from <italic><tp:taxon-name><tp:taxon-name-part taxon-name-part-type="genus" reg="Bambusicola">Bambusicola</tp:taxon-name-part></tp:taxon-name></italic> and <italic><tp:taxon-name><tp:taxon-name-part taxon-name-part-type="genus" reg="Palmiascoma">Palmiascoma</tp:taxon-name-part></tp:taxon-name></italic> by the accumulation of ascospores as yellowish-brown masses at the apices of ascomatal necks. <italic><tp:taxon-name><tp:taxon-name-part taxon-name-part-type="genus" reg="Bambusicola">Bambusicola</tp:taxon-name-part></tp:taxon-name></italic>, <italic><tp:taxon-name><tp:taxon-name-part taxon-name-part-type="genus" reg="Leucaenicola">Leucaenicola</tp:taxon-name-part></tp:taxon-name></italic> and <italic><tp:taxon-name><tp:taxon-name-part taxon-name-part-type="genus" reg="Palmiascoma">Palmiascoma</tp:taxon-name-part></tp:taxon-name></italic> have coelomycetous asexual morphs, which are similar to <italic><tp:taxon-name><tp:taxon-name-part taxon-name-part-type="genus" reg="Corylicola">Corylicola</tp:taxon-name-part></tp:taxon-name></italic> (<xref ref-type="bibr" rid="B5901274">Dai et al. 2012</xref>, <xref ref-type="bibr" rid="B5901615">Liu et al. 2015</xref>, <xref ref-type="bibr" rid="B5901581">Jayasiri et al. 2019</xref>). Asexually, <italic><tp:taxon-name><tp:taxon-name-part taxon-name-part-type="genus" reg="Corylicola">Corylicola</tp:taxon-name-part></tp:taxon-name></italic> is characterised by holoblastic, phialidic conidiogenous cells similar to <italic><tp:taxon-name><tp:taxon-name-part taxon-name-part-type="genus" reg="Palmiascoma">Palmiascoma</tp:taxon-name-part></tp:taxon-name></italic> and one-celled, aseptate conidia similar to <italic><tp:taxon-name><tp:taxon-name-part taxon-name-part-type="genus" reg="Palmiascoma">Palmiascoma</tp:taxon-name-part></tp:taxon-name></italic> and <italic><tp:taxon-name><tp:taxon-name-part taxon-name-part-type="genus" reg="Leucaenicola">Leucaenicola</tp:taxon-name-part></tp:taxon-name></italic>, whereas <italic><tp:taxon-name><tp:taxon-name-part taxon-name-part-type="genus" reg="Bambusicola">Bambusicola</tp:taxon-name-part></tp:taxon-name></italic> has 1–3-septate conidia (<xref ref-type="bibr" rid="B5901413">Hyde et al. 2013</xref>, <xref ref-type="bibr" rid="B5901615">Liu et al. 2015</xref>, <xref ref-type="bibr" rid="B5901285">Dai et al. 2017</xref>). Based on morphological observations, a key to all four genera of the family is provided.</p></tp:treatment-sec><tp:treatment-sec><!--Section generated to contain objects referenced in tp:taxon-treatment.--><fig id="F5900476" position="float" orientation="portrait"><object-id xmlns:xlink="http://www.w3.org/1999/xlink" content-type="arpha" xlink:type="simple">B508DCB4-EE57-594B-A64A-494A9FC4E2D2</object-id><object-id xmlns:xlink="http://www.w3.org/1999/xlink" content-type="doi" xlink:type="simple">10.3897/BDJ.8.e55957.figure1</object-id><label>Figure 1.</label><caption><p>Phylogram generated from Maximum Likelihood analysis, based on combined SSU, LSU, ITS, RPB2 and TEF1 sequence data for <tp:taxon-name><tp:taxon-name-part taxon-name-part-type="family">Bambusicolaceae</tp:taxon-name-part></tp:taxon-name>. Maximum Likelihood bootstrap values (ML) ≥ 70% and posterior probabilities (PP) ≥ 0.95 are given above each node. The GenBank accession numbers are provided at the right side of the species names. Strains of the novel species are visualised in blue-bold and holotype materials are symbolized with <sup>H</sup>.</p></caption><graphic xmlns:xlink="http://www.w3.org/1999/xlink" xlink:href="bdj-08-e55957-g001.jpg" position="float" id="oo_431513.jpg" orientation="portrait" xlink:type="simple"><uri content-type="original_file" xlink:type="simple">https://binary.pensoft.net/fig/431513</uri></graphic></fig></tp:treatment-sec><ref-list><ref id="B5949630"><element-citation xmlns:xlink="http://www.w3.org/1999/xlink" publication-type="chapter" xlink:type="simple"><person-group person-group-type="author"><name name-style="western"><surname>Nitride</surname><given-names>C,</given-names></name><name name-style="western"><surname>Picariello</surname><given-names>G,</given-names></name><name name-style="western"><surname>Mamone</surname><given-names>G,</given-names></name><name name-style="western"><surname>Ferranti</surname><given-names>P.</given-names></name></person-group><year>2017</year><chapter-title>Proteomics of Hazelnut (<italic><tp:taxon-name><tp:taxon-name-part taxon-name-part-type="genus" reg="Corylus">Corylus</tp:taxon-name-part> <tp:taxon-name-part taxon-name-part-type="species" reg="avellana">avellana</tp:taxon-name-part></tp:taxon-name></italic>)</chapter-title><person-group person-group-type="editor"><name name-style="western"><surname>Colgrave</surname><given-names>ML,</given-names></name></person-group><source>Proteomics in Food Science</source><size units="page">538</size><comment content-type="language">English</comment><isbn>978-0-12-804007-2</isbn><pub-id pub-id-type="doi">10.1016/B978-0-12-804007-2.00007-2</pub-id></element-citation></ref><ref id="B5908488"><element-citation xmlns:xlink="http://www.w3.org/1999/xlink" publication-type="article" xlink:type="simple"><person-group person-group-type="author"><name name-style="western"><surname>Zhang</surname><given-names>Y.</given-names></name><name name-style="western"><surname>Crous</surname><given-names>P. W.</given-names></name><name name-style="western"><surname>Schoch</surname><given-names>C. L.</given-names></name><name name-style="western"><surname>Hyde</surname><given-names>K. D.</given-names></name></person-group><year>2012</year><article-title>
            <tp:taxon-name>
              <tp:taxon-name-part taxon-name-part-type="order">Pleosporales</tp:taxon-name-part>
            </tp:taxon-name>
          </article-title><source>Fungal Diversity</source><volume>53</volume><fpage>1</fpage><lpage>221</lpage><pub-id pub-id-type="doi">10.1007/s13225-011-0117-x</pub-id></element-citation></ref><ref id="B5901615"><element-citation xmlns:xlink="http://www.w3.org/1999/xlink" publication-type="article" xlink:type="simple"><person-group person-group-type="author"><name name-style="western"><surname>Liu</surname><given-names>J. K.</given-names></name><name name-style="western"><surname>Hyde</surname><given-names>K. D.</given-names></name><name name-style="western"><surname>Jones</surname><given-names>E. B.G.</given-names></name><name name-style="western"><surname>Ariyawansa</surname><given-names>H. A.</given-names></name><name name-style="western"><surname>Bhat</surname><given-names>J. D.</given-names></name><name name-style="western"><surname>Boonmee</surname><given-names>S.</given-names></name><name name-style="western"><surname>Maharachchikumbura</surname><given-names>S. S.N.</given-names></name><name name-style="western"><surname>Mckenzie</surname><given-names>E. H.C.</given-names></name><name name-style="western"><surname>Phookamsak</surname><given-names>R.</given-names></name><name name-style="western"><surname>Phukhamsakda</surname><given-names>C.</given-names></name><name name-style="western"><surname>Shenoy</surname><given-names>B. D.</given-names></name><name name-style="western"><surname>Abdel-Wahab</surname><given-names>M. A.</given-names></name><name name-style="western"><surname>Buyck</surname><given-names>B.</given-names></name><name name-style="western"><surname>Chen</surname><given-names>J.</given-names></name><name name-style="western"><surname>Chethana</surname><given-names>K. W.T.</given-names></name><name name-style="western"><surname>Singtripop</surname><given-names>C.</given-names></name><name name-style="western"><surname>Dai</surname><given-names>D. Q.</given-names></name><name name-style="western"><surname>Dai</surname><given-names>Y. C.</given-names></name><name name-style="western"><surname>Daranagama</surname><given-names>D. A.</given-names></name><name name-style="western"><surname>Dissanayake</surname><given-names>A. J.</given-names></name><name name-style="western"><surname>Doilom</surname><given-names>M.</given-names></name><name name-style="western"><surname>Dsouza</surname><given-names>M. J.</given-names></name><name name-style="western"><surname>Fan</surname><given-names>X. L.</given-names></name><name name-style="western"><surname>Goonasekara</surname><given-names>I. D.</given-names></name><name name-style="western"><surname>Hirayama</surname><given-names>K.</given-names></name><name name-style="western"><surname>Hongsanan</surname><given-names>S.</given-names></name><name name-style="western"><surname>Jayasiri</surname><given-names>S. C.</given-names></name><name name-style="western"><surname>Jayawardena</surname><given-names>R. S.</given-names></name><name name-style="western"><surname>Karunarathana</surname><given-names>S. C.</given-names></name><name name-style="western"><surname>Li</surname><given-names>W. J.</given-names></name><name name-style="western"><surname>Mapook</surname><given-names>A.</given-names></name><name name-style="western"><surname>Norphanphoun</surname><given-names>C.</given-names></name><name name-style="western"><surname>Pang</surname><given-names>K. L.</given-names></name><name name-style="western"><surname>Perera</surname><given-names>R. H.</given-names></name><name name-style="western"><surname>Peroh</surname><given-names>D.</given-names></name><name name-style="western"><surname>Pinruan</surname><given-names>U.</given-names></name><name name-style="western"><surname>Senanayake</surname><given-names>I. C.</given-names></name><name name-style="western"><surname>Somrithipol</surname><given-names>S.</given-names></name><name name-style="western"><surname>Suetrong</surname><given-names>S.</given-names></name><name name-style="western"><surname>Tanaka</surname><given-names>K.</given-names></name><name name-style="western"><surname>Thambugala</surname><given-names>K. M.</given-names></name><name name-style="western"><surname>Tian</surname><given-names>Q.</given-names></name><name name-style="western"><surname>Tibpromma</surname><given-names>S.</given-names></name><name name-style="western"><surname>Udayanga</surname><given-names>D.</given-names></name><name name-style="western"><surname>Wuayawardene</surname><given-names>N. N.</given-names></name><name name-style="western"><surname>Wanasinghe</surname><given-names>D.</given-names></name><name name-style="western"><surname>Wisitrassameewong</surname><given-names>K.</given-names></name><name name-style="western"><surname>Zeng</surname><given-names>X. Y.</given-names></name><name name-style="western"><surname>Abdel-Aziz</surname><given-names>F. A.</given-names></name><name name-style="western"><surname>Adamk</surname><given-names>S.</given-names></name><name name-style="western"><surname>Bahkali</surname><given-names>A. H.</given-names></name><name name-style="western"><surname>Boonyuen</surname><given-names>N.</given-names></name><name name-style="western"><surname>Bulgakov</surname><given-names>T.</given-names></name><name name-style="western"><surname>Callac</surname><given-names>P.</given-names></name><name name-style="western"><surname>Chomnunti</surname><given-names>P.</given-names></name><name name-style="western"><surname>Greiner</surname><given-names>K.</given-names></name><name name-style="western"><surname>Hashimoto</surname><given-names>A.</given-names></name><name name-style="western"><surname>Hofstetter</surname><given-names>V.</given-names></name><name name-style="western"><surname>Kang</surname><given-names>J. C.</given-names></name><name name-style="western"><surname>Lewis</surname><given-names>D.</given-names></name><name name-style="western"><surname>Li</surname><given-names>X. L.</given-names></name><name name-style="western"><surname>Liu</surname><given-names>XX</given-names></name><name name-style="western"><surname>Liu ZY</surname></name><name name-style="western"><surname>Matsumura M</surname></name><name name-style="western"><surname>Mortimer PE</surname></name><name name-style="western"><surname>Rambold G</surname></name><name name-style="western"><surname>Randrianjohany E</surname></name><name name-style="western"><surname>Sato G</surname></name><name name-style="western"><surname>Sriindrasutdhi V</surname></name><name name-style="western"><surname>Tian CM</surname></name><name name-style="western"><surname>Verbeken A</surname></name><name name-style="western"><surname>Von Brackel W</surname></name><name name-style="western"><surname>Wang Y</surname></name><name name-style="western"><surname>Wen TC</surname><given-names>Xu JC, Yan JY, Zhao RL, Camporesi E</given-names></name><name name-style="western"><surname>Xu JC</surname></name><name name-style="western"><surname>Yan JY</surname></name><name name-style="western"><surname>Zhao RL</surname></name><name name-style="western"><surname>Camporesi E</surname></name></person-group><year>2015</year><article-title>Fungal diversity notes 1110: taxonomic and phylogenetic contributions to fungal species</article-title><source>Fungal Diversity</source><volume>72</volume><fpage>1</fpage><lpage>197</lpage><pub-id pub-id-type="doi">10.1007/s13225-015-0324-y</pub-id></element-citation></ref><ref id="B5901274"><element-citation xmlns:xlink="http://www.w3.org/1999/xlink" publication-type="article" xlink:type="simple"><person-group person-group-type="author"><name name-style="western"><surname>Dai</surname><given-names>D. Q.</given-names></name><name name-style="western"><surname>Bhat</surname><given-names>D. J.</given-names></name><name name-style="western"><surname>Liu</surname><given-names>J. K.</given-names></name><name name-style="western"><surname>Chukeatirote</surname><given-names>E.</given-names></name><name name-style="western"><surname>Zhao</surname><given-names>R.</given-names></name><name name-style="western"><surname>Hyde</surname><given-names>K. D.</given-names></name></person-group><year>2012</year><article-title><italic><tp:taxon-name><tp:taxon-name-part taxon-name-part-type="genus" reg="Bambusicola">Bambusicola</tp:taxon-name-part></tp:taxon-name></italic>, a new genus from bamboo with asexual and sexual morphs.</article-title><source>Cryptogamie, Mycologie</source><volume>33</volume><fpage>363</fpage><lpage>379</lpage><pub-id pub-id-type="doi">10.7872/crym.v33.iss3.2012.363</pub-id></element-citation></ref><ref id="B5901581"><element-citation xmlns:xlink="http://www.w3.org/1999/xlink" publication-type="article" xlink:type="simple"><person-group person-group-type="author"><name name-style="western"><surname>Jayasiri</surname><given-names>S. C.</given-names></name><name name-style="western"><surname>Hyde</surname><given-names>K. D.</given-names></name><name name-style="western"><surname>Jones</surname><given-names>E. B.G.</given-names></name><name name-style="western"><surname>McKenzie</surname><given-names>E. H.C.</given-names></name><name name-style="western"><surname>Jeewon</surname><given-names>R.</given-names></name><name name-style="western"><surname>Phillips</surname><given-names>A. J.L.</given-names></name><name name-style="western"><surname>Bhat</surname><given-names>D. J.</given-names></name><name name-style="western"><surname>Wanasinghe</surname><given-names>D. N.</given-names></name><name name-style="western"><surname>Liu</surname><given-names>J. K.</given-names></name><name name-style="western"><surname>Lu</surname><given-names>Y. Z.</given-names></name><name name-style="western"><surname>Kang</surname><given-names>J. C.</given-names></name></person-group><year>2019</year><article-title>Diversity, morphology and molecular phylogeny of <tp:taxon-name><tp:taxon-name-part taxon-name-part-type="class">Dothideomycetes</tp:taxon-name-part></tp:taxon-name> on decaying wild seed pods and fruits</article-title><source>Mycosphere</source><volume>10</volume><fpage>1</fpage><lpage>186</lpage><pub-id pub-id-type="doi">10.5943/mycosphere/10/1/1</pub-id></element-citation></ref><ref id="B5901413"><element-citation xmlns:xlink="http://www.w3.org/1999/xlink" publication-type="article" xlink:type="simple"><person-group person-group-type="author"><name name-style="western"><surname>Hyde</surname><given-names>K. D.</given-names></name><name name-style="western"><surname>Jones</surname><given-names>E. B.G.</given-names></name><name name-style="western"><surname>Liu</surname><given-names>J. K.</given-names></name><name name-style="western"><surname>Ariyawansha</surname><given-names>H.</given-names></name><name name-style="western"><surname>Boehm</surname><given-names>E.</given-names></name><name name-style="western"><surname>Boonmee</surname><given-names>S.</given-names></name><name name-style="western"><surname>Braun</surname><given-names>U.</given-names></name><name name-style="western"><surname>Chomnunti</surname><given-names>P.</given-names></name><name name-style="western"><surname>Crous</surname><given-names>P.</given-names></name><name name-style="western"><surname>Dai</surname><given-names>D. Q.</given-names></name><name name-style="western"><surname>Diederich</surname><given-names>P.</given-names></name><name name-style="western"><surname>Dissanayake</surname><given-names>A.</given-names></name><name name-style="western"><surname>Doilom</surname><given-names>M.</given-names></name><name name-style="western"><surname>Doveri</surname><given-names>F.</given-names></name><name name-style="western"><surname>Hongsanan</surname><given-names>S.</given-names></name><name name-style="western"><surname>Jayawardena</surname><given-names>R.</given-names></name><name name-style="western"><surname>Lawrey</surname><given-names>J. D.</given-names></name><name name-style="western"><surname>Li</surname><given-names>Y. M.</given-names></name><name name-style="western"><surname>Liu</surname><given-names>Y. X.</given-names></name><name name-style="western"><surname>Lcking</surname><given-names>R.</given-names></name><name name-style="western"><surname>Monkai</surname><given-names>J.</given-names></name><name name-style="western"><surname>Nelsen</surname><given-names>M. P.</given-names></name><name name-style="western"><surname>Phookamsak</surname><given-names>R.</given-names></name><name name-style="western"><surname>Muggia</surname><given-names>L.</given-names></name><name name-style="western"><surname>Pang</surname><given-names>K. L.</given-names></name><name name-style="western"><surname>Senanayake</surname><given-names>I.</given-names></name><name name-style="western"><surname>Shearer</surname><given-names>C. A.</given-names></name><name name-style="western"><surname>Wijayawardene</surname><given-names>N.</given-names></name><name name-style="western"><surname>Wu</surname><given-names>H. X.</given-names></name><name name-style="western"><surname>Thambugala</surname><given-names>M.</given-names></name><name name-style="western"><surname>Suetrong</surname><given-names>S.</given-names></name><name name-style="western"><surname>Tanaka</surname><given-names>K.</given-names></name><name name-style="western"><surname>Wikee</surname><given-names>S.</given-names></name><name name-style="western"><surname>Zhang</surname><given-names>Y.</given-names></name><name name-style="western"><surname>Hudson</surname><given-names>B. A.</given-names></name><name name-style="western"><surname>Alias</surname><given-names>S. A.</given-names></name><name name-style="western"><surname>Aptroot</surname><given-names>A.</given-names></name><name name-style="western"><surname>Bahkali</surname><given-names>A. H.</given-names></name><name name-style="western"><surname>Bezerra</surname><given-names>L. J.</given-names></name><name name-style="western"><surname>Bhat</surname><given-names>J. D.</given-names></name><name name-style="western"><surname>Camporesi</surname><given-names>E.</given-names></name><name name-style="western"><surname>Chukeatirote</surname><given-names>E.</given-names></name><name name-style="western"><surname>Hoog</surname><given-names>S. D.</given-names></name><name name-style="western"><surname>Gueidan</surname><given-names>C.</given-names></name><name name-style="western"><surname>Hawksworth</surname><given-names>D. L.</given-names></name><name name-style="western"><surname>Hirayama</surname><given-names>K.</given-names></name><name name-style="western"><surname>Kang</surname><given-names>J. C.</given-names></name><name name-style="western"><surname>Knudsen</surname><given-names>K.</given-names></name><name name-style="western"><surname>Li</surname><given-names>W. J.</given-names></name><name name-style="western"><surname>Liu</surname><given-names>Z. Y.</given-names></name><name name-style="western"><surname>McKenzie</surname><given-names>E. H.C.</given-names></name><name name-style="western"><surname>Miller</surname><given-names>A. N.</given-names></name><name name-style="western"><surname>Nadeeshan</surname><given-names>D.</given-names></name><name name-style="western"><surname>Phillip</surname><given-names>A. J.L.</given-names></name><name name-style="western"><surname>Mapook</surname><given-names>A.</given-names></name><name name-style="western"><surname>Raja</surname><given-names>H. A.</given-names></name><name name-style="western"><surname>Tian</surname><given-names>Q.</given-names></name><name name-style="western"><surname>Zhang</surname><given-names>M.</given-names></name><name name-style="western"><surname>Scheuer</surname><given-names>C.</given-names></name><name name-style="western"><surname>Schumm</surname><given-names>F.</given-names></name><name name-style="western"><surname>Taylor</surname><given-names>J.</given-names></name><name name-style="western"><surname>Yacharoen</surname><given-names>S.</given-names></name><name name-style="western"><surname>Tibpromma</surname><given-names>S.</given-names></name><name name-style="western"><surname>Wang</surname><given-names>Y.</given-names></name><name name-style="western"><surname>Yan</surname><given-names>J.</given-names></name><name name-style="western"><surname>Li</surname><given-names>X.</given-names></name></person-group><year>2013</year><article-title>Families of <tp:taxon-name><tp:taxon-name-part taxon-name-part-type="class">Dothideomycetes</tp:taxon-name-part></tp:taxon-name></article-title><source>Fungal Diversity</source><volume>63</volume><fpage>1</fpage><lpage>313</lpage><pub-id pub-id-type="doi">10.1007/s13225-013-0263-4</pub-id></element-citation></ref><ref id="B5901285"><element-citation xmlns:xlink="http://www.w3.org/1999/xlink" publication-type="article" xlink:type="simple"><person-group person-group-type="author"><name name-style="western"><surname>Dai</surname><given-names>D. Q.</given-names></name><name name-style="western"><surname>Phookamsak</surname><given-names>R.</given-names></name><name name-style="western"><surname>Wijayawardene</surname><given-names>N. N.</given-names></name><name name-style="western"><surname>Li</surname><given-names>W. J.</given-names></name><name name-style="western"><surname>Bhat</surname><given-names>D. J.</given-names></name><name name-style="western"><surname>Xu</surname><given-names>J. C.</given-names></name><name name-style="western"><surname>Taylor</surname><given-names>J. E.</given-names></name><name name-style="western"><surname>Hyde</surname><given-names>K. D.</given-names></name><name name-style="western"><surname>Chukeatirote</surname><given-names>E.</given-names></name></person-group><year>2017</year><article-title>Bambusicolous fungi</article-title><source>Fungal Diversity</source><volume>82</volume><fpage>1</fpage><lpage>105</lpage><pub-id pub-id-type="doi">10.1007/s13225-016-0367-8</pub-id></element-citation></ref></ref-list></tp:taxon-treatment>
