# Supplementary material for: A new genus of Bambusicolaceae (Pleosporales) on Corylus avellana (Fagales) from Italy
Source: Biodivers Data J. 2020 Aug 19;8:e55957. doi: 10.3897/BDJ.8.e55957 (PMC7452914; doi:10.3897/BDJ.8.e55957)
Supplement: XML Treatment for Corylicola italica [file BDJ.8.e55957-treatment2.xml]

<!DOCTYPE tp:taxon-treatment
  PUBLIC "-//TaxonX//DTD Taxonomic Treatment Publishing DTD v0 20100105//EN" "tax-treatment-NSO.dtd">
<tp:taxon-treatment xmlns:tp="http://www.plazi.org/taxpub"><tp:treatment-meta><mixed-citation publication-type="journal"><person-group><name><surname>Wijesinghe</surname><given-names>Subodini Nuwanthika</given-names></name><name><surname>Wang</surname><given-names>Yong</given-names></name><name><surname>Camporesi</surname><given-names>Erio</given-names></name><name><surname>Wanasinghe</surname><given-names>Dhanushka Nadeeshan</given-names></name><name><surname>Boonmee</surname><given-names>Saranyaphat</given-names></name><name><surname>Hyde</surname><given-names>Kevin David</given-names></name></person-group><article-title>A new genus of <tp:taxon-name><tp:taxon-name-part taxon-name-part-type="family">Bambusicolaceae</tp:taxon-name-part></tp:taxon-name> (<tp:taxon-name><tp:taxon-name-part taxon-name-part-type="order">Pleosporales</tp:taxon-name-part></tp:taxon-name>) on <italic><tp:taxon-name><tp:taxon-name-part taxon-name-part-type="genus" reg="Corylus">Corylus</tp:taxon-name-part> <tp:taxon-name-part taxon-name-part-type="species" reg="avellana">avellana</tp:taxon-name-part></tp:taxon-name></italic> (<tp:taxon-name><tp:taxon-name-part taxon-name-part-type="order">Fagales</tp:taxon-name-part></tp:taxon-name>) from Italy</article-title><source>Biodivers Data J</source><day>19</day><month>8</month><year>2020</year><volume>8</volume><pub-id pub-id-type="doi">10.3897/BDJ.8.e55957</pub-id></mixed-citation></tp:treatment-meta><tp:nomenclature><tp:taxon-name>
            <object-id xmlns:xlink="http://www.w3.org/1999/xlink" content-type="arpha" xlink:type="simple">17D8C4BE-C16F-536A-B35F-5BABFEE21E7B</object-id>
            <tp:taxon-name-part taxon-name-part-type="species">Corylicola italica</tp:taxon-name-part>
            <object-id xmlns:xlink="http://www.w3.org/1999/xlink" xlink:type="simple" object-id-type="IndexFungorum">557768</object-id>
          </tp:taxon-name><tp:taxon-authority>Wijesinghe, Camporesi, Yong Wang bis &amp; K.D. Hyde 2020</tp:taxon-authority><tp:taxon-status xmlns:xlink="http://www.w3.org/1999/xlink" xlink:type="simple">sp. nov.</tp:taxon-status></tp:nomenclature><tp:treatment-sec sec-type="materials"><title>Materials</title><list list-type="alpha-lower" list-content="occurrences"><list-item><p><bold>Type status:</bold> <named-content xmlns:xlink="http://www.w3.org/1999/xlink" content-type="dwc:typeStatus" xlink:type="simple">Holotype</named-content>. <bold>Occurrence:</bold> recordedBy: <named-content xmlns:xlink="http://www.w3.org/1999/xlink" content-type="dwc:recordedBy" xlink:type="simple">Erio Camporesi</named-content>; <bold>Taxon:</bold> scientificName: <named-content xmlns:xlink="http://www.w3.org/1999/xlink" content-type="dwc:scientificName" xlink:type="simple"><italic><tp:taxon-name><tp:taxon-name-part taxon-name-part-type="genus" reg="Corylicola">Corylicola</tp:taxon-name-part> <tp:taxon-name-part taxon-name-part-type="species" reg="italica">italica</tp:taxon-name-part></tp:taxon-name></italic> Wijesinghe, Camporesi, Yong Wang bis &amp; K.D. Hyde 2020</named-content>; phylum: <named-content xmlns:xlink="http://www.w3.org/1999/xlink" content-type="dwc:phylum" xlink:type="simple"><tp:taxon-name><tp:taxon-name-part taxon-name-part-type="phylum">Ascomycota</tp:taxon-name-part></tp:taxon-name></named-content>; class: <named-content xmlns:xlink="http://www.w3.org/1999/xlink" content-type="dwc:class" xlink:type="simple"><tp:taxon-name><tp:taxon-name-part taxon-name-part-type="class">Dothideomycetes</tp:taxon-name-part></tp:taxon-name></named-content>; order: <named-content xmlns:xlink="http://www.w3.org/1999/xlink" content-type="dwc:order" xlink:type="simple"><tp:taxon-name><tp:taxon-name-part taxon-name-part-type="order">Pleosporales</tp:taxon-name-part></tp:taxon-name></named-content>; family: <named-content xmlns:xlink="http://www.w3.org/1999/xlink" content-type="dwc:family" xlink:type="simple"><tp:taxon-name><tp:taxon-name-part taxon-name-part-type="family">Bambusicolaceae</tp:taxon-name-part></tp:taxon-name></named-content>; genus: <named-content xmlns:xlink="http://www.w3.org/1999/xlink" content-type="dwc:genus" xlink:type="simple"><tp:taxon-name><tp:taxon-name-part taxon-name-part-type="genus">Corylicola</tp:taxon-name-part></tp:taxon-name></named-content>; <bold>Location:</bold> stateProvince: <named-content xmlns:xlink="http://www.w3.org/1999/xlink" content-type="dwc:stateProvince" xlink:type="simple">Province of Forlì-Cesena</named-content>; county: <named-content xmlns:xlink="http://www.w3.org/1999/xlink" content-type="dwc:county" xlink:type="simple">Italy</named-content>; locality: <named-content xmlns:xlink="http://www.w3.org/1999/xlink" content-type="dwc:locality" xlink:type="simple">near Meldola</named-content>; <bold>Identification:</bold> identifiedBy: <named-content xmlns:xlink="http://www.w3.org/1999/xlink" content-type="dwc:identifiedBy" xlink:type="simple">S.N. Wijesinghe</named-content>; dateIdentified: <named-content xmlns:xlink="http://www.w3.org/1999/xlink" content-type="dwc:dateIdentified" xlink:type="simple">2019</named-content>; <bold>Event:</bold> year: <named-content xmlns:xlink="http://www.w3.org/1999/xlink" content-type="dwc:year" xlink:type="simple">2019</named-content>; month: <named-content xmlns:xlink="http://www.w3.org/1999/xlink" content-type="dwc:month" xlink:type="simple">March</named-content>; habitat: <named-content xmlns:xlink="http://www.w3.org/1999/xlink" content-type="dwc:habitat" xlink:type="simple">Terrestrial</named-content>; fieldNotes: <named-content xmlns:xlink="http://www.w3.org/1999/xlink" content-type="dwc:fieldNotes" xlink:type="simple">on a dead hanging branch of <italic><tp:taxon-name><tp:taxon-name-part taxon-name-part-type="genus" reg="Corylus">Corylus</tp:taxon-name-part> <tp:taxon-name-part taxon-name-part-type="species" reg="avellana">avellana</tp:taxon-name-part></tp:taxon-name></italic> (<tp:taxon-name><tp:taxon-name-part taxon-name-part-type="family">Betulaceae</tp:taxon-name-part></tp:taxon-name>)</named-content>; <bold>Record Level:</bold> collectionID: <named-content xmlns:xlink="http://www.w3.org/1999/xlink" content-type="dwc:collectionID" xlink:type="simple">MFLU 19–0500</named-content>; collectionCode: <named-content xmlns:xlink="http://www.w3.org/1999/xlink" content-type="dwc:collectionCode" xlink:type="simple">IT4211</named-content></p></list-item><list-item><p><bold>Type status:</bold> <named-content xmlns:xlink="http://www.w3.org/1999/xlink" content-type="dwc:typeStatus" xlink:type="simple">Other material</named-content>. <bold>Occurrence:</bold> occurrenceID: <named-content xmlns:xlink="http://www.w3.org/1999/xlink" content-type="dwc:occurrenceID" xlink:type="simple">MFLUCC 20–0111</named-content>; <bold>Taxon:</bold> scientificName: <named-content xmlns:xlink="http://www.w3.org/1999/xlink" content-type="dwc:scientificName" xlink:type="simple"><italic><tp:taxon-name><tp:taxon-name-part taxon-name-part-type="genus" reg="Corylicola">Corylicola</tp:taxon-name-part> <tp:taxon-name-part taxon-name-part-type="species" reg="italica">italica</tp:taxon-name-part></tp:taxon-name></italic></named-content>; <bold>Record Level:</bold> type: <named-content xmlns:xlink="http://www.w3.org/1999/xlink" content-type="dwc:type" xlink:type="simple">ex-type living culture</named-content></p></list-item></list></tp:treatment-sec><tp:treatment-sec sec-type="Description"><title>Description</title><p><italic>Saprobic</italic> on a dead, hanging branch of <italic><tp:taxon-name><tp:taxon-name-part taxon-name-part-type="genus" reg="Corylus">Corylus</tp:taxon-name-part> <tp:taxon-name-part taxon-name-part-type="species" reg="avellana">avellana</tp:taxon-name-part></tp:taxon-name></italic> L. <bold>Sexual morph</bold>: (Fig. <xref ref-type="fig" rid="F5900492">2</xref>), <italic>Ascomata</italic> 210–300 high, 200–260 µm diam. (x̄ = 261 × 227 µm), solitary, scattered, immersed, erumpent at maturity, raised as dark spots on the substrate, sessile, globose to subglobose, coriaceous, uni-loculate with an ostiole. <italic>Ostiole</italic> 50–65 µm long, 30–35 µm wide, central, papillate, lined with hyaline periphyses. <italic>Peridium</italic> composed of two layers, unequally thickened, 15–30 µm wide at the apex and 10–25 µm wide at the base, outermost layer comprising blackish to dark brown cells of <italic>textura angularis</italic> fused with host tissues, inner layer comprising hyaline cells of <italic>textura prismatica</italic>. <italic>Hamathecium</italic> comprising numerous pseudoparaphyses, which are 1–2 µm wide (x̄ = 2 µm, n =10), dense, filamentous, cellular, with distinct septa, not constricted at the septa, branching and anastomosing above the asci. <italic>Asci</italic> 55–65 × 6–8 µm (x̄ = 61 × 7 µm, n =20), 8-spored, bitunicate, fissitunicate, cylindrical, short distinct pedicel with furcate ends, apically rounded, well-developed ocular chamber. <italic>Ascospores</italic> 10–15 × 3–4 µm (x̄ = 12 × 3.5 µm, n =40), overlapping, uni-seriate, fusiform to ellipsoidal, straight, yellowish when young, becoming pale brown at maturity, single-septate, constricted at the septum, rounded at the apices, upper cell is wider than the lower cell (2–5 vs. 2–4 µm (x̄ = 4 vs. 3.25 µm, n =40), echinulate, guttulate. <bold>Asexual morph</bold>: (Fig. <xref ref-type="fig" rid="F5900496">3</xref>), Coelomycetous forming naturally on PDA media after 12 weeks. <italic>Conidiomata</italic> 175–200 high 150–170 µm diam. (x̄ = 183 × 161 µm) pycnidial, solitary to gregarious, scattered, semi-immersed to superficial, visible as black spore mass surrounded by cellular vegetative hyphae (1–2 µm width), globose to subglobose, glabrous, uni-loculate to multi-loculate, ostiolate. <italic><tp:taxon-name><tp:taxon-name-part taxon-name-part-type="genus" reg="Ostiolate">Ostiolate</tp:taxon-name-part></tp:taxon-name></italic> 45–50 µm long, 50–60 µm wide, central and circular. <italic>Conidiomata wall</italic> 7–20 µm wide, composed of several layers of pale to dark brown, pseudoparenchymatous cells, outermost layers comprising 3−5 layers of dark brown cells of <italic>textura prismatica</italic> to <italic>textura angularis</italic>, inner layers comprising 2−3 layers of pale brown to hyaline cells of <italic>textura angularis</italic>. <italic>Conidiophores</italic> reduced to conidiogenous cells, originated from the basal cavity of conidiomata. <italic>Conidiogenous cells</italic> 3–4.5 × 2–4 μm (x̄ = 3.6 × 3 μm, n = 30), holoblastic, phialidic, ampulliform, yellowish to pale brown, aseptate, smooth-walled. <italic>Conidia</italic> 3–5 × 2–3 μm (x̄ = 4 × 2.5 μm, n = 30), solitary, globose or oblong to ellipsoid, rounded or obtuse ends, yellowish to pale brown, aseptate, rarely guttulated, one-celled, smooth-walled.</p><sec sec-type="Culture characteristics"><title>Culture characteristics</title><p>Ascospores germinating on PDA within 24 hours from single-spore isolation. Colonies on PDA reaching 5–10 mm diam. after 14 days at 16°C, circular, crenated edge, flat with dense, whitish-grey in upper and brownish-black in the lower surface of the colony. Sporulated after 12 weeks.</p></sec></tp:treatment-sec><tp:treatment-sec sec-type="Diagnosis"><title>Diagnosis</title><sec sec-type="Facesoffungi Number"><title>Facesoffungi Number</title><p>FoF 08685</p></sec></tp:treatment-sec><tp:treatment-sec sec-type="Etymology"><title>Etymology</title><p>Referring to the country where the holotype was collected, Italy</p></tp:treatment-sec><tp:treatment-sec sec-type="Notes"><title>Notes</title><p><italic><tp:taxon-name><tp:taxon-name-part taxon-name-part-type="genus" reg="Corylicola">Corylicola</tp:taxon-name-part> <tp:taxon-name-part taxon-name-part-type="species" reg="italica">italica</tp:taxon-name-part></tp:taxon-name></italic> sp. nov. shows morphological characters that are similar to other representatives in the family <tp:taxon-name><tp:taxon-name-part taxon-name-part-type="family">Bambusicolaceae</tp:taxon-name-part></tp:taxon-name>. Based on morphological comparison with the type species of other genera in the family, <italic><tp:taxon-name><tp:taxon-name-part taxon-name-part-type="genus" reg="Corylicola">Corylicola</tp:taxon-name-part> <tp:taxon-name-part taxon-name-part-type="species" reg="italica">italica</tp:taxon-name-part></tp:taxon-name></italic> is similar to <italic><tp:taxon-name><tp:taxon-name-part taxon-name-part-type="genus" reg="Palmiascoma">Palmiascoma</tp:taxon-name-part> <tp:taxon-name-part taxon-name-part-type="species" reg="gregariascomum">gregariascomum</tp:taxon-name-part></tp:taxon-name></italic> (MFLU 11–0211) in having uni-loculate ascomata, central ostioles with minute papilla, cellular pseudoparaphyses and single-septate, echinulate, brown ascospores (<xref ref-type="bibr" rid="B5901615">Liu et al. 2015</xref>). <italic><tp:taxon-name><tp:taxon-name-part taxon-name-part-type="genus" reg="Corylicola">Corylicola</tp:taxon-name-part> <tp:taxon-name-part taxon-name-part-type="species" reg="italica">italica</tp:taxon-name-part></tp:taxon-name></italic> has cylindrical asci with short, furcate pedicels similar to <italic><tp:taxon-name><tp:taxon-name-part taxon-name-part-type="genus" reg="Bambusicola">Bambusicola</tp:taxon-name-part> <tp:taxon-name-part taxon-name-part-type="species" reg="massarinia">massarinia</tp:taxon-name-part></tp:taxon-name></italic> (MFLU 12–0405), while <italic><tp:taxon-name><tp:taxon-name-part taxon-name-part-type="genus" reg="Palmiascoma">P.</tp:taxon-name-part> <tp:taxon-name-part taxon-name-part-type="species" reg="gregariascomum">gregariascomum</tp:taxon-name-part></tp:taxon-name></italic> has clavate asci with short rounded to obtuse pedicels (<xref ref-type="bibr" rid="B5901274">Dai et al. 2012</xref>, <xref ref-type="bibr" rid="B5901615">Liu et al. 2015</xref>). The branching and anastomosing pseudoparaphyses above the asci of <italic><tp:taxon-name><tp:taxon-name-part taxon-name-part-type="genus" reg="Corylicola">C.</tp:taxon-name-part> <tp:taxon-name-part taxon-name-part-type="species" reg="italica">italica</tp:taxon-name-part></tp:taxon-name></italic> are similar to <italic><tp:taxon-name><tp:taxon-name-part taxon-name-part-type="genus" reg="Bambusicola">B.</tp:taxon-name-part> <tp:taxon-name-part taxon-name-part-type="species" reg="massarinia">massarinia</tp:taxon-name-part></tp:taxon-name></italic> and <italic><tp:taxon-name><tp:taxon-name-part taxon-name-part-type="genus" reg="Palmiascoma">P.</tp:taxon-name-part> <tp:taxon-name-part taxon-name-part-type="species" reg="gregariascomum">gregariascomum</tp:taxon-name-part></tp:taxon-name></italic>. However, the absence of a mucilaginous sheath around the ascospores in <italic><tp:taxon-name><tp:taxon-name-part taxon-name-part-type="genus" reg="Corylicola">C.</tp:taxon-name-part> <tp:taxon-name-part taxon-name-part-type="species" reg="italica">italica</tp:taxon-name-part></tp:taxon-name></italic> distinguishes it from both <italic><tp:taxon-name><tp:taxon-name-part taxon-name-part-type="genus" reg="Bambusicola">B.</tp:taxon-name-part> <tp:taxon-name-part taxon-name-part-type="species" reg="massarinia">massarinia</tp:taxon-name-part></tp:taxon-name></italic> and <italic><tp:taxon-name><tp:taxon-name-part taxon-name-part-type="genus" reg="Palmiascoma">P.</tp:taxon-name-part> <tp:taxon-name-part taxon-name-part-type="species" reg="gregariascomum">gregariascomum</tp:taxon-name-part></tp:taxon-name></italic> (<xref ref-type="bibr" rid="B5901274">Dai et al. 2012</xref>, <xref ref-type="bibr" rid="B5901615">Liu et al. 2015</xref>). In addition, <italic><tp:taxon-name><tp:taxon-name-part taxon-name-part-type="genus" reg="Bambusicola">B.</tp:taxon-name-part> <tp:taxon-name-part taxon-name-part-type="species" reg="massarinia">massarinia</tp:taxon-name-part></tp:taxon-name></italic> has hyaline ascospores, whereas both <italic><tp:taxon-name><tp:taxon-name-part taxon-name-part-type="genus" reg="Corylicola">C.</tp:taxon-name-part> <tp:taxon-name-part taxon-name-part-type="species" reg="italica">italica</tp:taxon-name-part></tp:taxon-name></italic> and <italic><tp:taxon-name><tp:taxon-name-part taxon-name-part-type="genus" reg="Palmiascoma">P.</tp:taxon-name-part> <tp:taxon-name-part taxon-name-part-type="species" reg="gregariascomum">gregariascomum</tp:taxon-name-part></tp:taxon-name></italic> have yellowish-brown ascospores (<xref ref-type="bibr" rid="B5901274">Dai et al. 2012</xref>, <xref ref-type="bibr" rid="B5901615">Liu et al. 2015</xref>).</p><p>The asexual state of <italic><tp:taxon-name><tp:taxon-name-part taxon-name-part-type="genus" reg="Corylicola">C.</tp:taxon-name-part> <tp:taxon-name-part taxon-name-part-type="species" reg="italica">italica</tp:taxon-name-part></tp:taxon-name></italic> (Fig. <xref ref-type="fig" rid="F5900496">3</xref>) is similar to <italic><tp:taxon-name><tp:taxon-name-part taxon-name-part-type="genus" reg="Palmiascoma">P.</tp:taxon-name-part> <tp:taxon-name-part taxon-name-part-type="species" reg="gregariascomum">gregariascomum</tp:taxon-name-part></tp:taxon-name></italic> (MFLUCC 11–0175) and <italic><tp:taxon-name><tp:taxon-name-part taxon-name-part-type="genus" reg="Leucaenicola">Leucaenicola</tp:taxon-name-part> <tp:taxon-name-part taxon-name-part-type="species" reg="aseptata">aseptata</tp:taxon-name-part></tp:taxon-name></italic> (MFLUCC 17–2423) in having pycnidial, globose to subglobose and glabrous conidiomata with a central ostiole and similar structures of conidiomata walls (outer layers; <italic>textura angularis</italic> to <italic>textura prismatica</italic>, inner layers; <italic>textura angularis</italic>) (<xref ref-type="bibr" rid="B5901615">Liu et al. 2015</xref>, <xref ref-type="bibr" rid="B5901581">Jayasiri et al. 2019</xref>). However, <italic><tp:taxon-name><tp:taxon-name-part taxon-name-part-type="genus" reg="Corylicola">C.</tp:taxon-name-part> <tp:taxon-name-part taxon-name-part-type="species" reg="italica">italica</tp:taxon-name-part></tp:taxon-name></italic> differs from these species in having globose conidia that are rarely guttulate, rather than oblong or ellipsoidal (<xref ref-type="bibr" rid="B5901615">Liu et al. 2015</xref>, <xref ref-type="bibr" rid="B5901581">Jayasiri et al. 2019</xref>). <italic><tp:taxon-name><tp:taxon-name-part taxon-name-part-type="genus" reg="Bambusicola">Bambusicola</tp:taxon-name-part> <tp:taxon-name-part taxon-name-part-type="species" reg="massarinia">massarinia</tp:taxon-name-part></tp:taxon-name></italic> (MFLUCC 11–0389) is different from <italic><tp:taxon-name><tp:taxon-name-part taxon-name-part-type="genus" reg="Corylicola">C.</tp:taxon-name-part> <tp:taxon-name-part taxon-name-part-type="species" reg="italica">italica</tp:taxon-name-part></tp:taxon-name></italic> in having cylindrical conidia. <italic><tp:taxon-name><tp:taxon-name-part taxon-name-part-type="genus" reg="Leucaenicola">Leucaenicola</tp:taxon-name-part> <tp:taxon-name-part taxon-name-part-type="species" reg="aseptata">aseptata</tp:taxon-name-part></tp:taxon-name></italic> (MFLU 17–2423) distinguishes itself, based on its enteroblastic conidiogenous cells (<xref ref-type="bibr" rid="B5901274">Dai et al. 2012</xref>, <xref ref-type="bibr" rid="B5901581">Jayasiri et al. 2019</xref>). <italic><tp:taxon-name><tp:taxon-name-part taxon-name-part-type="genus" reg="Corylicola">Corylicola</tp:taxon-name-part> <tp:taxon-name-part taxon-name-part-type="species" reg="italica">italica</tp:taxon-name-part></tp:taxon-name></italic> and <italic><tp:taxon-name><tp:taxon-name-part taxon-name-part-type="genus" reg="Palmiascoma">P.</tp:taxon-name-part> <tp:taxon-name-part taxon-name-part-type="species" reg="gregariascomum">gregariascomum</tp:taxon-name-part></tp:taxon-name></italic> (MFLUCC 11–0175) both have uni-loculate to multi-loculate conidiomata (<xref ref-type="bibr" rid="B5901615">Liu et al. 2015</xref>). However, <italic><tp:taxon-name><tp:taxon-name-part taxon-name-part-type="genus" reg="Corylicola">C.</tp:taxon-name-part> <tp:taxon-name-part taxon-name-part-type="species" reg="italica">italica</tp:taxon-name-part></tp:taxon-name></italic> has ampulliform conidiogenous cells, whereas <italic><tp:taxon-name><tp:taxon-name-part taxon-name-part-type="genus" reg="Palmiascoma">P.</tp:taxon-name-part> <tp:taxon-name-part taxon-name-part-type="species" reg="gregariascomum">gregariascomum</tp:taxon-name-part></tp:taxon-name></italic> (MFLUCC 11–0175) has cylindrical conidiogenous cells instead (<xref ref-type="bibr" rid="B5901615">Liu et al. 2015</xref>). These morphological differences of the sexual (Fig. <xref ref-type="fig" rid="F5900492">2</xref>) and asexual (Fig. <xref ref-type="fig" rid="F5900496">3</xref>) morphs of <italic><tp:taxon-name><tp:taxon-name-part taxon-name-part-type="genus" reg="Corylicola">Corylicola</tp:taxon-name-part> <tp:taxon-name-part taxon-name-part-type="species" reg="italica">italica</tp:taxon-name-part></tp:taxon-name></italic> compared to other <tp:taxon-name><tp:taxon-name-part taxon-name-part-type="family">Bambusicolaceae</tp:taxon-name-part></tp:taxon-name> species, in combination with the results of our multi-locus phylogenetic analysis, allow us to establish <italic><tp:taxon-name><tp:taxon-name-part taxon-name-part-type="genus" reg="Corylicola">Corylicola</tp:taxon-name-part></tp:taxon-name></italic> as a new genus in <tp:taxon-name><tp:taxon-name-part taxon-name-part-type="family">Bambusicolaceae</tp:taxon-name-part></tp:taxon-name> with <italic><tp:taxon-name><tp:taxon-name-part taxon-name-part-type="genus" reg="Corylicola">C.</tp:taxon-name-part> <tp:taxon-name-part taxon-name-part-type="species" reg="italica">italica</tp:taxon-name-part></tp:taxon-name></italic> as its type species.</p></tp:treatment-sec><tp:treatment-sec><!--Section generated to contain objects referenced in tp:taxon-treatment.--><fig id="F5900492" position="float" orientation="portrait"><object-id xmlns:xlink="http://www.w3.org/1999/xlink" content-type="arpha" xlink:type="simple">FAD649D7-2A5E-566C-A83A-FA8E1374D41C</object-id><object-id xmlns:xlink="http://www.w3.org/1999/xlink" content-type="doi" xlink:type="simple">10.3897/BDJ.8.e55957.figure2</object-id><label>Figure 2.</label><caption><p><italic><tp:taxon-name><tp:taxon-name-part taxon-name-part-type="genus" reg="Corylicola">Corylicola</tp:taxon-name-part> <tp:taxon-name-part taxon-name-part-type="species" reg="italica">italica</tp:taxon-name-part></tp:taxon-name></italic> sp. nov. (MFLU 19–0500, holotype). <bold>a–b.</bold> appearance of ascomata on a twig of <italic><tp:taxon-name><tp:taxon-name-part taxon-name-part-type="genus" reg="Corylus">Corylus</tp:taxon-name-part> <tp:taxon-name-part taxon-name-part-type="species" reg="avellana">avellana</tp:taxon-name-part></tp:taxon-name></italic>; <bold>c.</bold> Longitudinal section of ascomata; <bold>d.</bold> ascoma neck and ascospore mass (arrowed); <bold>e</bold> peridium wall; <bold>f</bold> pseudoparaphyses; <bold>g–j.</bold> asci; <bold>k–l.</bold> ascospores; <bold>m.</bold> germinated ascospore; <bold>n–o.</bold> culture characteristics on PDA (n = from above, o = from below) Scale bars: a = 200 μm, b–c = 100 μm, d, f–j = 20 μm, e, k–m = 5 μm.</p></caption><graphic xmlns:xlink="http://www.w3.org/1999/xlink" xlink:href="bdj-08-e55957-g002.jpg" position="float" id="oo_425599.jpg" orientation="portrait" xlink:type="simple"><uri content-type="original_file" xlink:type="simple">https://binary.pensoft.net/fig/425599</uri></graphic></fig><fig id="F5900496" position="float" orientation="portrait"><object-id xmlns:xlink="http://www.w3.org/1999/xlink" content-type="arpha" xlink:type="simple">456F63DA-78CC-5AEE-AA44-423C167B49AE</object-id><object-id xmlns:xlink="http://www.w3.org/1999/xlink" content-type="doi" xlink:type="simple">10.3897/BDJ.8.e55957.figure3</object-id><label>Figure 3.</label><caption><p>Asexual morph of <italic><tp:taxon-name><tp:taxon-name-part taxon-name-part-type="genus" reg="Corylicola">Corylicola</tp:taxon-name-part> <tp:taxon-name-part taxon-name-part-type="species" reg="italica">italica</tp:taxon-name-part></tp:taxon-name></italic> sp. nov. on PDA (MFLUCC 20–0111, ex-type). <bold>a.</bold> conidiomata on PDA; <bold>b.</bold> vegetative hyphae on agar media; <bold>c.</bold> longitudinal section of conidiomata; <bold>d.</bold> conidioma wall; <bold>e–h.</bold> conidiogenous cells; <bold>i–l.</bold> conidia. Scale bars: a = 200 μm, b–c = 20 μm, d = 10 μm, e–l = 5 μm.</p></caption><graphic xmlns:xlink="http://www.w3.org/1999/xlink" xlink:href="bdj-08-e55957-g003.jpg" position="float" id="oo_425602.jpg" orientation="portrait" xlink:type="simple"><uri content-type="original_file" xlink:type="simple">https://binary.pensoft.net/fig/425602</uri></graphic></fig></tp:treatment-sec><ref-list><ref id="B5901615"><element-citation xmlns:xlink="http://www.w3.org/1999/xlink" publication-type="article" xlink:type="simple"><person-group person-group-type="author"><name name-style="western"><surname>Liu</surname><given-names>J. K.</given-names></name><name name-style="western"><surname>Hyde</surname><given-names>K. D.</given-names></name><name name-style="western"><surname>Jones</surname><given-names>E. B.G.</given-names></name><name name-style="western"><surname>Ariyawansa</surname><given-names>H. A.</given-names></name><name name-style="western"><surname>Bhat</surname><given-names>J. D.</given-names></name><name name-style="western"><surname>Boonmee</surname><given-names>S.</given-names></name><name name-style="western"><surname>Maharachchikumbura</surname><given-names>S. S.N.</given-names></name><name name-style="western"><surname>Mckenzie</surname><given-names>E. H.C.</given-names></name><name name-style="western"><surname>Phookamsak</surname><given-names>R.</given-names></name><name name-style="western"><surname>Phukhamsakda</surname><given-names>C.</given-names></name><name name-style="western"><surname>Shenoy</surname><given-names>B. D.</given-names></name><name name-style="western"><surname>Abdel-Wahab</surname><given-names>M. A.</given-names></name><name name-style="western"><surname>Buyck</surname><given-names>B.</given-names></name><name name-style="western"><surname>Chen</surname><given-names>J.</given-names></name><name name-style="western"><surname>Chethana</surname><given-names>K. W.T.</given-names></name><name name-style="western"><surname>Singtripop</surname><given-names>C.</given-names></name><name name-style="western"><surname>Dai</surname><given-names>D. Q.</given-names></name><name name-style="western"><surname>Dai</surname><given-names>Y. C.</given-names></name><name name-style="western"><surname>Daranagama</surname><given-names>D. A.</given-names></name><name name-style="western"><surname>Dissanayake</surname><given-names>A. J.</given-names></name><name name-style="western"><surname>Doilom</surname><given-names>M.</given-names></name><name name-style="western"><surname>Dsouza</surname><given-names>M. J.</given-names></name><name name-style="western"><surname>Fan</surname><given-names>X. L.</given-names></name><name name-style="western"><surname>Goonasekara</surname><given-names>I. D.</given-names></name><name name-style="western"><surname>Hirayama</surname><given-names>K.</given-names></name><name name-style="western"><surname>Hongsanan</surname><given-names>S.</given-names></name><name name-style="western"><surname>Jayasiri</surname><given-names>S. C.</given-names></name><name name-style="western"><surname>Jayawardena</surname><given-names>R. S.</given-names></name><name name-style="western"><surname>Karunarathana</surname><given-names>S. C.</given-names></name><name name-style="western"><surname>Li</surname><given-names>W. J.</given-names></name><name name-style="western"><surname>Mapook</surname><given-names>A.</given-names></name><name name-style="western"><surname>Norphanphoun</surname><given-names>C.</given-names></name><name name-style="western"><surname>Pang</surname><given-names>K. L.</given-names></name><name name-style="western"><surname>Perera</surname><given-names>R. H.</given-names></name><name name-style="western"><surname>Peroh</surname><given-names>D.</given-names></name><name name-style="western"><surname>Pinruan</surname><given-names>U.</given-names></name><name name-style="western"><surname>Senanayake</surname><given-names>I. C.</given-names></name><name name-style="western"><surname>Somrithipol</surname><given-names>S.</given-names></name><name name-style="western"><surname>Suetrong</surname><given-names>S.</given-names></name><name name-style="western"><surname>Tanaka</surname><given-names>K.</given-names></name><name name-style="western"><surname>Thambugala</surname><given-names>K. M.</given-names></name><name name-style="western"><surname>Tian</surname><given-names>Q.</given-names></name><name name-style="western"><surname>Tibpromma</surname><given-names>S.</given-names></name><name name-style="western"><surname>Udayanga</surname><given-names>D.</given-names></name><name name-style="western"><surname>Wuayawardene</surname><given-names>N. N.</given-names></name><name name-style="western"><surname>Wanasinghe</surname><given-names>D.</given-names></name><name name-style="western"><surname>Wisitrassameewong</surname><given-names>K.</given-names></name><name name-style="western"><surname>Zeng</surname><given-names>X. Y.</given-names></name><name name-style="western"><surname>Abdel-Aziz</surname><given-names>F. A.</given-names></name><name name-style="western"><surname>Adamk</surname><given-names>S.</given-names></name><name name-style="western"><surname>Bahkali</surname><given-names>A. H.</given-names></name><name name-style="western"><surname>Boonyuen</surname><given-names>N.</given-names></name><name name-style="western"><surname>Bulgakov</surname><given-names>T.</given-names></name><name name-style="western"><surname>Callac</surname><given-names>P.</given-names></name><name name-style="western"><surname>Chomnunti</surname><given-names>P.</given-names></name><name name-style="western"><surname>Greiner</surname><given-names>K.</given-names></name><name name-style="western"><surname>Hashimoto</surname><given-names>A.</given-names></name><name name-style="western"><surname>Hofstetter</surname><given-names>V.</given-names></name><name name-style="western"><surname>Kang</surname><given-names>J. C.</given-names></name><name name-style="western"><surname>Lewis</surname><given-names>D.</given-names></name><name name-style="western"><surname>Li</surname><given-names>X. L.</given-names></name><name name-style="western"><surname>Liu</surname><given-names>XX</given-names></name><name name-style="western"><surname>Liu ZY</surname></name><name name-style="western"><surname>Matsumura M</surname></name><name name-style="western"><surname>Mortimer PE</surname></name><name name-style="western"><surname>Rambold G</surname></name><name name-style="western"><surname>Randrianjohany E</surname></name><name name-style="western"><surname>Sato G</surname></name><name name-style="western"><surname>Sriindrasutdhi V</surname></name><name name-style="western"><surname>Tian CM</surname></name><name name-style="western"><surname>Verbeken A</surname></name><name name-style="western"><surname>Von Brackel W</surname></name><name name-style="western"><surname>Wang Y</surname></name><name name-style="western"><surname>Wen TC</surname><given-names>Xu JC, Yan JY, Zhao RL, Camporesi E</given-names></name><name name-style="western"><surname>Xu JC</surname></name><name name-style="western"><surname>Yan JY</surname></name><name name-style="western"><surname>Zhao RL</surname></name><name name-style="western"><surname>Camporesi E</surname></name></person-group><year>2015</year><article-title>Fungal diversity notes 1110: taxonomic and phylogenetic contributions to fungal species</article-title><source>Fungal Diversity</source><volume>72</volume><fpage>1</fpage><lpage>197</lpage><pub-id pub-id-type="doi">10.1007/s13225-015-0324-y</pub-id></element-citation></ref><ref id="B5901274"><element-citation xmlns:xlink="http://www.w3.org/1999/xlink" publication-type="article" xlink:type="simple"><person-group person-group-type="author"><name name-style="western"><surname>Dai</surname><given-names>D. Q.</given-names></name><name name-style="western"><surname>Bhat</surname><given-names>D. J.</given-names></name><name name-style="western"><surname>Liu</surname><given-names>J. K.</given-names></name><name name-style="western"><surname>Chukeatirote</surname><given-names>E.</given-names></name><name name-style="western"><surname>Zhao</surname><given-names>R.</given-names></name><name name-style="western"><surname>Hyde</surname><given-names>K. D.</given-names></name></person-group><year>2012</year><article-title><italic><tp:taxon-name><tp:taxon-name-part taxon-name-part-type="genus" reg="Bambusicola">Bambusicola</tp:taxon-name-part></tp:taxon-name></italic>, a new genus from bamboo with asexual and sexual morphs.</article-title><source>Cryptogamie, Mycologie</source><volume>33</volume><fpage>363</fpage><lpage>379</lpage><pub-id pub-id-type="doi">10.7872/crym.v33.iss3.2012.363</pub-id></element-citation></ref><ref id="B5901581"><element-citation xmlns:xlink="http://www.w3.org/1999/xlink" publication-type="article" xlink:type="simple"><person-group person-group-type="author"><name name-style="western"><surname>Jayasiri</surname><given-names>S. C.</given-names></name><name name-style="western"><surname>Hyde</surname><given-names>K. D.</given-names></name><name name-style="western"><surname>Jones</surname><given-names>E. B.G.</given-names></name><name name-style="western"><surname>McKenzie</surname><given-names>E. H.C.</given-names></name><name name-style="western"><surname>Jeewon</surname><given-names>R.</given-names></name><name name-style="western"><surname>Phillips</surname><given-names>A. J.L.</given-names></name><name name-style="western"><surname>Bhat</surname><given-names>D. J.</given-names></name><name name-style="western"><surname>Wanasinghe</surname><given-names>D. N.</given-names></name><name name-style="western"><surname>Liu</surname><given-names>J. K.</given-names></name><name name-style="western"><surname>Lu</surname><given-names>Y. Z.</given-names></name><name name-style="western"><surname>Kang</surname><given-names>J. C.</given-names></name></person-group><year>2019</year><article-title>Diversity, morphology and molecular phylogeny of <tp:taxon-name><tp:taxon-name-part taxon-name-part-type="class">Dothideomycetes</tp:taxon-name-part></tp:taxon-name> on decaying wild seed pods and fruits</article-title><source>Mycosphere</source><volume>10</volume><fpage>1</fpage><lpage>186</lpage><pub-id pub-id-type="doi">10.5943/mycosphere/10/1/1</pub-id></element-citation></ref></ref-list></tp:taxon-treatment>
